# Supplementary material for: A novel thinking: DDR axis refines the classification of ccRCC with distinctive prognosis, multi omics landscape and management strategy
Source: Front Public Health. 2022 Nov 21;10:1029509. doi: 10.3389/fpubh.2022.1029509 (PMC9720257; doi:10.3389/fpubh.2022.1029509)
Supplement: Supplementary Table S1 — List of DDR related regulators. [file Data_Sheet_1.CSV]

AccID	Symbol	GOTerm		AccID	Symbol
ENSG00000188996	HUS1B	DNA damage checkpoint		ENSG00000188996	HUS1B
ENSG00000188996	HUS1B	intra-S DNA damage checkpoint		ENSG00000130413	STK33
ENSG00000130413	STK33	signal transduction in response to DNA damage		ENSG00000138496	PARP9
ENSG00000130413	STK33	mitotic DNA damage checkpoint		ENSG00000188766	SPRED3
ENSG00000138496	PARP9	cellular response to DNA damage stimulus		ENSG00000118515	SGK1
ENSG00000188766	SPRED3	positive regulation of DNA damage response, signal transduction by p53 class mediator		ENSG00000164305	CASP3
ENSG00000118515	SGK1	cellular response to DNA damage stimulus		ENSG00000081177	EXD2
ENSG00000164305	CASP3	cellular response to DNA damage stimulus		ENSG00000120885	CLU
ENSG00000081177	EXD2	cellular response to DNA damage stimulus		ENSG00000078900	TP73
ENSG00000120885	CLU	negative regulation of intrinsic apoptotic signaling pathway in response to DNA damage		ENSG00000159388	BTG2
ENSG00000078900	TP73	intrinsic apoptotic signaling pathway in response to DNA damage		ENSG00000247746	USP51
ENSG00000078900	TP73	intrinsic apoptotic signaling pathway in response to DNA damage by p53 class mediator		ENSG00000172264	MACROD2
ENSG00000078900	TP73	cellular response to DNA damage stimulus		ENSG00000142627	EPHA2
ENSG00000159388	BTG2	DNA damage response, signal transduction by p53 class mediator resulting in cell cycle arrest		ENSG00000174307	PHLDA3
ENSG00000159388	BTG2	cellular response to DNA damage stimulus		ENSG00000064655	EYA2
ENSG00000247746	USP51	regulation of response to DNA damage stimulus		ENSG00000166803	PCLAF
ENSG00000247746	USP51	cellular response to DNA damage stimulus		ENSG00000151876	FBXO4
ENSG00000172264	MACROD2	cellular response to DNA damage stimulus		ENSG00000186868	MAPT
ENSG00000142627	EPHA2	intrinsic apoptotic signaling pathway in response to DNA damage		ENSG00000183479	TREX2
ENSG00000174307	PHLDA3	intrinsic apoptotic signaling pathway in response to DNA damage by p53 class mediator		ENSG00000163874	ZC3H12A
ENSG00000064655	EYA2	cellular response to DNA damage stimulus		ENSG00000181026	AEN
ENSG00000166803	PCLAF	cellular response to DNA damage stimulus		ENSG00000116717	GADD45A
ENSG00000151876	FBXO4	regulation of DNA damage checkpoint		ENSG00000185507	IRF7
ENSG00000186868	MAPT	regulation of response to DNA damage stimulus		ENSG00000101347	SAMHD1
ENSG00000183479	TREX2	cellular response to DNA damage stimulus		ENSG00000104320	NBN
ENSG00000163874	ZC3H12A	cellular response to DNA damage stimulus		ENSG00000116663	FBXO6
ENSG00000181026	AEN	intrinsic apoptotic signaling pathway in response to DNA damage by p53 class mediator		ENSG00000124216	SNAI1
ENSG00000181026	AEN	cellular response to DNA damage stimulus		ENSG00000169372	CRADD
ENSG00000116717	GADD45A	signal transduction in response to DNA damage		ENSG00000172667	ZMAT3
ENSG00000116717	GADD45A	DNA damage response, signal transduction by p53 class mediator resulting in cell cycle arrest		ENSG00000170485	NPAS2
ENSG00000116717	GADD45A	cellular response to DNA damage stimulus		ENSG00000161642	ZNF385A
ENSG00000185507	IRF7	cellular response to DNA damage stimulus		ENSG00000100292	HMOX1
ENSG00000101347	SAMHD1	cellular response to DNA damage stimulus		ENSG00000173846	PLK3
ENSG00000104320	NBN	signal transduction in response to DNA damage		ENSG00000171552	BCL2L1
ENSG00000104320	NBN	DNA damage response, signal transduction by p53 class mediator		ENSG00000171791	BCL2
ENSG00000104320	NBN	DNA damage checkpoint		ENSG00000134215	VAV3
ENSG00000104320	NBN	mitotic G2 DNA damage checkpoint		ENSG00000134574	DDB2
ENSG00000104320	NBN	cellular response to DNA damage stimulus		ENSG00000189046	ALKBH2
ENSG00000116663	FBXO6	DNA damage checkpoint		ENSG00000170430	MGMT
ENSG00000116663	FBXO6	cellular response to DNA damage stimulus		ENSG00000153094	BCL2L11
ENSG00000124216	SNAI1	negative regulation of intrinsic apoptotic signaling pathway in response to DNA damage		ENSG00000177076	ACER2
ENSG00000124216	SNAI1	negative regulation of DNA damage response, signal transduction by p53 class mediator		ENSG00000019582	CD74
ENSG00000169372	CRADD	DNA damage response, signal transduction by p53 class mediator resulting in cell cycle arrest		ENSG00000135679	MDM2
ENSG00000172667	ZMAT3	cellular response to DNA damage stimulus		ENSG00000113318	MSH3
ENSG00000170485	NPAS2	regulation of response to DNA damage stimulus		ENSG00000089486	CDIP1
ENSG00000170485	NPAS2	cellular response to DNA damage stimulus		ENSG00000184903	IMMP2L
ENSG00000161642	ZNF385A	DNA damage response, signal transduction by p53 class mediator resulting in cell cycle arrest		ENSG00000078237	TIGAR
ENSG00000161642	ZNF385A	negative regulation of intrinsic apoptotic signaling pathway in response to DNA damage by p53 class mediator		ENSG00000028137	TNFRSF1B
ENSG00000161642	ZNF385A	positive regulation of DNA damage response, signal transduction by p53 class mediator resulting in transcription of p21 class mediator		ENSG00000168564	CDKN2AIP
ENSG00000161642	ZNF385A	cellular response to DNA damage stimulus		ENSG00000145423	SFRP2
ENSG00000100292	HMOX1	intrinsic apoptotic signaling pathway in response to DNA damage		ENSG00000232810	TNF
ENSG00000173846	PLK3	DNA damage response, signal transduction by p53 class mediator resulting in cell cycle arrest		ENSG00000188130	MAPK12
ENSG00000173846	PLK3	cellular response to DNA damage stimulus		ENSG00000087088	BAX
ENSG00000171552	BCL2L1	negative regulation of intrinsic apoptotic signaling pathway in response to DNA damage		ENSG00000112319	EYA4
ENSG00000171552	BCL2L1	intrinsic apoptotic signaling pathway in response to DNA damage		ENSG00000133119	RFC3
ENSG00000171791	BCL2	intrinsic apoptotic signaling pathway in response to DNA damage		ENSG00000144476	ACKR3
ENSG00000171791	BCL2	negative regulation of intrinsic apoptotic signaling pathway in response to DNA damage by p53 class mediator		ENSG00000176046	NUPR1
ENSG00000171791	BCL2	cellular response to DNA damage stimulus		ENSG00000124762	CDKN1A
ENSG00000134215	VAV3	cellular response to DNA damage stimulus		ENSG00000133422	MORC2
ENSG00000134574	DDB2	nucleotide-excision repair, DNA damage recognition		ENSG00000189403	HMGB1
ENSG00000134574	DDB2	cellular response to DNA damage stimulus		ENSG00000198369	SPRED2
ENSG00000189046	ALKBH2	cellular response to DNA damage stimulus		ENSG00000175482	POLD4
ENSG00000170430	MGMT	cellular response to DNA damage stimulus		ENSG00000133863	TEX15
ENSG00000153094	BCL2L11	intrinsic apoptotic signaling pathway in response to DNA damage		ENSG00000109674	NEIL3
ENSG00000177076	ACER2	DNA damage response, signal transduction by p53 class mediator		ENSG00000090097	PCBP4
ENSG00000177076	ACER2	cellular response to DNA damage stimulus
ENSG00000019582	CD74	negative regulation of DNA damage response, signal transduction by p53 class mediator
ENSG00000019582	CD74	negative regulation of intrinsic apoptotic signaling pathway in response to DNA damage by p53 class mediator
ENSG00000135679	MDM2	DNA damage response, signal transduction by p53 class mediator resulting in cell cycle arrest
ENSG00000135679	MDM2	negative regulation of DNA damage response, signal transduction by p53 class mediator
ENSG00000113318	MSH3	cellular response to DNA damage stimulus
ENSG00000089486	CDIP1	intrinsic apoptotic signaling pathway in response to DNA damage by p53 class mediator
ENSG00000184903	IMMP2L	cellular response to DNA damage stimulus
ENSG00000078237	TIGAR	cellular response to DNA damage stimulus
ENSG00000028137	TNFRSF1B	intrinsic apoptotic signaling pathway in response to DNA damage
ENSG00000168564	CDKN2AIP	cellular response to DNA damage stimulus
ENSG00000145423	SFRP2	negative regulation of intrinsic apoptotic signaling pathway in response to DNA damage
ENSG00000232810	TNF	intrinsic apoptotic signaling pathway in response to DNA damage
ENSG00000188130	MAPK12	DNA damage induced protein phosphorylation
ENSG00000087088	BAX	intrinsic apoptotic signaling pathway in response to DNA damage
ENSG00000087088	BAX	DNA damage response, signal transduction by p53 class mediator resulting in cell cycle arrest
ENSG00000087088	BAX	cellular response to DNA damage stimulus
ENSG00000112319	EYA4	cellular response to DNA damage stimulus
ENSG00000133119	RFC3	DNA damage response, detection of DNA damage
ENSG00000144476	ACKR3	negative regulation of intrinsic apoptotic signaling pathway in response to DNA damage
ENSG00000176046	NUPR1	intrinsic apoptotic signaling pathway in response to DNA damage by p53 class mediator
ENSG00000124762	CDKN1A	intrinsic apoptotic signaling pathway in response to DNA damage by p53 class mediator
ENSG00000124762	CDKN1A	DNA damage response, signal transduction by p53 class mediator resulting in cell cycle arrest
ENSG00000124762	CDKN1A	mitotic G2 DNA damage checkpoint
ENSG00000124762	CDKN1A	DNA damage response, signal transduction by p53 class mediator resulting in transcription of p21 class mediator
ENSG00000124762	CDKN1A	cellular response to DNA damage stimulus
ENSG00000133422	MORC2	cellular response to DNA damage stimulus
ENSG00000189403	HMGB1	cellular response to DNA damage stimulus
ENSG00000198369	SPRED2	positive regulation of DNA damage response, signal transduction by p53 class mediator
ENSG00000175482	POLD4	DNA damage response, detection of DNA damage
ENSG00000175482	POLD4	cellular response to DNA damage stimulus
ENSG00000133863	TEX15	cellular response to DNA damage stimulus
ENSG00000109674	NEIL3	cellular response to DNA damage stimulus
ENSG00000090097	PCBP4	DNA damage response, signal transduction by p53 class mediator resulting in cell cycle arrest
