# Supplementary material for: A novel thinking: DDR axis refines the classification of ccRCC with distinctive prognosis, multi omics landscape and management strategy
Source: Front Public Health. 2022 Nov 21;10:1029509. doi: 10.3389/fpubh.2022.1029509 (PMC9720257; doi:10.3389/fpubh.2022.1029509)
Supplement: Supplementary Table S2 — Difference of clinical characteristics of different subtypes. [file Data_Sheet_2.CSV]

	DCS1	DCS2	p.overall
	N=336	N=170
T:			<0.001
T1	203 (60.4%)	57 (33.5%)
T2	40 (11.9%)	27 (15.9%)
T3	91 (27.1%)	77 (45.3%)
T4	2 (0.60%)	9 (5.29%)
N:			0.004
N1	4 (2.23%)	11 (11.1%)
NX	175 (97.8%)	88 (88.9%)
M:			0.296
M1	31 (68.9%)	44 (80.0%)
MX	14 (31.1%)	11 (20.0%)
grade:			<0.001
G1	11 (3.27%)	1 (0.59%)
G2	166 (49.4%)	51 (30.0%)
G3	127 (37.8%)	74 (43.5%)
G4	28 (8.33%)	43 (25.3%)
GX	4 (1.19%)	1 (0.59%)
stage:			<0.001
i	200 (59.5%)	54 (31.8%)
ii	37 (11.0%)	18 (10.6%)
iii	67 (19.9%)	50 (29.4%)
iv	32 (9.52%)	48 (28.2%)
sex:			0.004
female	130 (38.7%)	43 (25.3%)
male	206 (61.3%)	127 (74.7%)
age	60.3 (12.2)	60.6 (12.2)	0.761
OS:			<0.001
0	255 (75.9%)	82 (48.2%)
1	81 (24.1%)	88 (51.8%)
OS.time	1462 (981)	1293 (952)	0.062
PFI:			<0.001
0	262 (78.0%)	87 (51.2%)
1	74 (22.0%)	83 (48.8%)
PFI.time	1285 (947)	1061 (915)	0.011
