# Supplementary material for: A novel thinking: DDR axis refines the classification of ccRCC with distinctive prognosis, multi omics landscape and management strategy
Source: Front Public Health. 2022 Nov 21;10:1029509. doi: 10.3389/fpubh.2022.1029509 (PMC9720257; doi:10.3389/fpubh.2022.1029509)
Supplement: Supplementary Table S3 — Biomarkers of DCS1 and DCS2. [file Data_Sheet_3.CSV]

probe	class	dirct
KLK1	DCS1	up
NMRK2	DCS1	up
NR0B2	DCS1	up
ATP6V1G3	DCS1	up
HEPACAM2	DCS1	up
SLC22A8	DCS1	up
SLC13A2	DCS1	up
CLDN8	DCS1	up
NPHS2	DCS1	up
BSND	DCS1	up
KRT20	DCS1	up
KNG1	DCS1	up
FOXI1	DCS1	up
ATP6V0A4	DCS1	up
TMEM213	DCS1	up
CTXN3	DCS1	up
SLC9A4	DCS1	up
RHCG	DCS1	up
LRRC52	DCS1	up
SLC12A1	DCS1	up
HMGCS2	DCS1	up
PVALB	DCS1	up
SLC7A13	DCS1	up
UNC5D	DCS1	up
DMRT2	DCS1	up
CYP17A1	DCS1	up
CA10	DCS1	up
CNTNAP5	DCS1	up
SLC30A8	DCS1	up
PAH	DCS1	up
SH3GL2	DCS1	up
TMPRSS2	DCS1	up
SLC9A2	DCS1	up
RP11-343C2.7	DCS1	up
TACR3	DCS1	up
UGT2A1	DCS1	up
PLA2G4F	DCS1	up
SLC38A4	DCS1	up
AQP2	DCS1	up
MYH8	DCS1	up
SLC6A15	DCS1	up
MCCD1	DCS1	up
PIK3C2G	DCS1	up
SLC34A1	DCS1	up
ATP6V0D2	DCS1	up
FUT9	DCS1	up
CLCNKB	DCS1	up
RP11-35N6.1	DCS1	up
GPRC6A	DCS1	up
HHATL	DCS1	up
SORCS1	DCS1	up
RGS7	DCS1	up
KLK15	DCS1	up
DNTT	DCS1	up
TMEM174	DCS1	up
MYH4	DCS1	up
MUC15	DCS1	up
PRLR	DCS1	up
G6PC	DCS1	up
SCEL	DCS1	up
SLC6A19	DCS1	up
SEMA3D	DCS1	up
SLC22A6	DCS1	up
SLC22A24	DCS1	up
TRIM63	DCS1	up
SERPINA7	DCS1	up
ALDOB	DCS1	up
SYT10	DCS1	up
ZNF804B	DCS1	up
CHRNA4	DCS1	up
CYP4A11	DCS1	up
SLC12A3	DCS1	up
CALB1	DCS1	up
TYRP1	DCS1	up
RBP4	DCS1	up
SLC10A2	DCS1	up
F11	DCS1	up
SYT14	DCS1	up
GPR111	DCS1	up
SOST	DCS1	up
IYD	DCS1	up
RHBG	DCS1	up
FLRT3	DCS1	up
SLC13A1	DCS1	up
LMX1B	DCS1	up
AFM	DCS1	up
SLC16A9	DCS1	up
SLC4A1	DCS1	up
GDA	DCS1	up
AGTR2	DCS1	up
SLC5A8	DCS1	up
THRSP	DCS1	up
LRP2	DCS1	up
VSTM2A	DCS1	up
DIO1	DCS1	up
MAPK4	DCS1	up
TMEM52B	DCS1	up
APELA	DCS1	up
NCR3LG1	DCS1	up
NPR3	DCS1	up
MMP13	DCS2	up
PAEP	DCS2	up
MUC17	DCS2	up
GOLGA6L2	DCS2	up
CIDEC	DCS2	up
CRHR1	DCS2	up
LBP	DCS2	up
KRT6A	DCS2	up
HP	DCS2	up
SPRR1B	DCS2	up
DMRT3	DCS2	up
GJB6	DCS2	up
TF	DCS2	up
SBSN	DCS2	up
IVL	DCS2	up
SLC38A5	DCS2	up
KCNK17	DCS2	up
SAA1	DCS2	up
RPTN	DCS2	up
SPRR2D	DCS2	up
LCN1	DCS2	up
KRT6B	DCS2	up
FGA	DCS2	up
SAA2-SAA4	DCS2	up
APOA4	DCS2	up
WFDC10B	DCS2	up
NR0B1	DCS2	up
APCDD1L	DCS2	up
MMP9	DCS2	up
CALML5	DCS2	up
KRT14	DCS2	up
SERPINB4	DCS2	up
GRP	DCS2	up
S100A7	DCS2	up
TEX101	DCS2	up
IL6	DCS2	up
MAGEA3	DCS2	up
BARX1	DCS2	up
SPRR2A	DCS2	up
SPRR1A	DCS2	up
MZB1	DCS2	up
FXYD3	DCS2	up
KRT34	DCS2	up
KRT75	DCS2	up
RP11-812E19.9	DCS2	up
KRT5	DCS2	up
OR13A1	DCS2	up
OBP2A	DCS2	up
TBX5	DCS2	up
WISP2	DCS2	up
PODNL1	DCS2	up
KRT79	DCS2	up
SERPINB13	DCS2	up
TGM1	DCS2	up
EPPIN	DCS2	up
LRRC15	DCS2	up
PCBP3	DCS2	up
SPRR2E	DCS2	up
STMN2	DCS2	up
ST8SIA2	DCS2	up
HAS1	DCS2	up
HPR	DCS2	up
ZP1	DCS2	up
CRABP1	DCS2	up
FGB	DCS2	up
SAA4	DCS2	up
SAA2	DCS2	up
FAM101A	DCS2	up
FAM92B	DCS2	up
TNNT1	DCS2	up
TBC1D3E	DCS2	up
CHRNB3	DCS2	up
SERPINB3	DCS2	up
ANKRD60	DCS2	up
DSG3	DCS2	up
LY6D	DCS2	up
CRP	DCS2	up
SPRR3	DCS2	up
HS3ST4	DCS2	up
C20orf141	DCS2	up
C10orf99	DCS2	up
CPXM1	DCS2	up
C1QL2	DCS2	up
PLA2G2A	DCS2	up
TCHH	DCS2	up
EDN3	DCS2	up
KRT6C	DCS2	up
PDCL2	DCS2	up
FAM47C	DCS2	up
TRIM54	DCS2	up
C4orf17	DCS2	up
DES	DCS2	up
ADH7	DCS2	up
SSX5	DCS2	up
APOC3	DCS2	up
SPACA4	DCS2	up
PADI1	DCS2	up
ASIC5	DCS2	up
PTH	DCS2	up
SERPINA11	DCS2	up
